# Supplementary material for: Integrating analog and digital modes of gene expression at Arabidopsis FLC
Source: eLife. 2023 Jul 19;12:e79743. doi: 10.7554/eLife.79743 (PMC10356135; doi:10.7554/eLife.79743)
Supplement: Supplementary file 1. [file elife-79743-supp1.xlsx]

## Sheet: model parameters
Parameter name	Parameter value	Description
pOFF	0.01	Probability of a single FLC gene copy switching from ON to OFF at each timestep.
pON	0.0007	Probability of a single FLC gene copy switching from OFF to ON at each timestep.
μON	-1.2	μ of log normal distribution eX, where X~N(μ,σ2 ) for single ON FLC copy.
μOFF	-2.3	μ of log normal distribution eX, where X~N(μ,σ2 ) for OFF FLC copy
σON	0.7	σ of log normal distribution eX, where X~N(μ,σ2 ) for ON FLC copy
σOFF	0.3	σ of log normal distribution eX, where X~N(μ,σ2 ) for OFF FLC copy
timestep	1 hour	Simulation time step.
cell file length	30 cells	Length of each simulated cell file, starting with initial cell (first cell after Quiescent Centre).
