# Supplementary material for: Integrating analog and digital modes of gene expression at Arabidopsis FLC
Source: eLife. 2023 Jul 19;12:e79743. doi: 10.7554/eLife.79743 (PMC10356135; doi:10.7554/eLife.79743)
Supplement: Supplementary file 3. — These probes were labeled with Quasar570. [file elife-79743-supp3.xlsx]

## Sheet: FLC Venus probes
Order sequences	Sequences (5’-3’)	Venus and FLC Exon 1 and 7 Probes
1	cggtgaacagctcctcgc	Venus sequence
2	cagctcgaccaggatggg
3	ttgtggccgtttacgtcg
4	ctcgccggacacgctgaa
5	ttgccgtaggtggcatcg
6	gtggtgcagatcagcttc
7	agggtggtcacgagggtg
8	aagcactgcaggccgtag
9	catgtggtcggggtagcg
10	tgaagaagtcgtgctgct
11	acgtagccttcgggcatg
12	agaagatggtgcgctcct
13	tcttgtagttgccgtcgt
14	tcgaacttcacctcggcg
15	ctcgatgcggttcaccag
16	tgaagtcgatgcccttca
17	caggatgttgccgtcctc
18	ttgtactccagcttgtgc
19	agacgttgtggctgttgt
20	tgcttgtcggcggtgata
21	gaagttggccttgatgcc
22	cgatgttgtggcggatct
23	gtagtggtcggcgagctg
24	cgatgggggtgttctgct
25	ttgtcgggcagcagcacg
26	ggactggtagctcaggta
27	ttggggtctttgctcagg
28	catgtgatcgcgcttctc
29	ggtcacgaactccagcag
30	tccatgccgagagtgatc
31	actaagcgttttctctttct	Exon1
32	tcaggtttgggttcaagtcg
33	gctttgtgccctaatttgat
34	ctagtttttttcttcccatg
35	ttgttctcaattcgcttgat
36	aggtgacatctccatctcag	Exon7
37	agattgtcggagatttgtcc
38	taagtagtgggagagtcacc
39	tttcaaccgccgatttaagg
40	cccttatcagcggaataatt
