# Supplementary material for: Integrating analog and digital modes of gene expression at Arabidopsis FLC
Source: eLife. 2023 Jul 19;12:e79743. doi: 10.7554/eLife.79743 (PMC10356135; doi:10.7554/eLife.79743)
Supplement: Supplementary file 4. — Both probe sets were labeled with Quasar670. [file elife-79743-supp4.xlsx]

## Sheet: A. PP2A unspliced
PP2A unspliced Probes	Sequences (5’-3’)
1	actattaccattcttagact
2	gaactgaaactttgtgccgt
3	tgacccattagcctctaaaa
4	ctttaaactcaattccgcct
5	tgcatacatagacaccatca
6	gtaaaccagccttatctaac
7	ttgacagagcatggaaagga
8	tcttctgttttagtggctta
9	acaattgacaaaggacccca
10	gcatatttccaaactttggg
11	acacctataaggggaacact
12	acttcaacctaccaatttcc
13	atgttctcttagatcaacca
14	aaagagcgctaaagccagag
15	tcacatacacaaccacaacc
16	acctataccgaggtatgtat
17	gcttaagtcggtttcacatt
18	acacaatgacagtgttcagt
19	cccataactaggcttgatga
20	acttgcctattacacatcag
21	tgttcaatgcagtaacccta
22	gcttaacttcagctaatggt
23	agctgagatgtagacaaccg
24	ctttcccataaagctcatca
25	agcagctcatacatatctgc
26	aacttcaaccatcactgctt
27	acctctgaagtcagtaatct
28	catggacttccaagtaccaa
29	cacactcttcttaagtgtgt
30	tggtcctttgcataatatga
31	cttagcaaacaccgacagta
32	ctacgtgtagatttataggt
33	atcggtttttaattctgctt
34	gtattcatgatatgagaggc
35	cactccaaactatagagcca
36	atctttatctctaagatgct
37	gatgacagtgactaggacga
38	ccttccaggcacagttaaaa
39	acatagtgaggttttcttat
40	atgccaagttaaaagctgca
41	gagtaacttggtcaatagca
42	acccaatgtcgtacaaagag
43	acagctcctttgaacatgtg
44	tagtcattgacttgaccaaa
45	ggacaaagaatttgctgtca
46	ctggatgattcaatgaaggt
47	ttcaagcagtagagacgaca
48	actccaataaccaatagcta

## Sheet: B. FLC sense
Sense FLC Exon Probes	Sequences (5’-3’)
1	ttttttttttccttttctcg
2	actaagcgttttctctttct
3	tcaggtttgggttcaagtcg
4	gctttgtgccctaatttgat
5	ctagtttttttcttcccatg
6	ttgttctcaattcgcttgat
7	gaaggtgacttgtcggctac
8	tgagaccgttgcgacgtttg
9	gaaagctgacgagctttctc
10	gacggatgcgtcacagagaa
11	gaggcggagacgacgagaag
12	gaggagaagctgtagagctt
13	aggatcttgaccaggttatc
14	atgctgtttcccatatcgat
15	ccaaggctttaagatcatca
16	agttcagagcttttgactga
17	agtagctcatagtgtgaacc
18	aagcttgctatccacaagtt
19	catttttgacatttgatccc
20	ccagttgaacaagagcatcg
21	agggcagtctcaaggtgttc
22	tcttcttggctctagtcacg
23	acaagcttcaacatgagttc
24	gcattttctccttttcttta
25	caaaacctggttctcttctt
26	atccaaggaatatctggcta
27	tcactttctctttttgtctt
28	ctccatctgtacgataatca
29	ctgctcccacatgatgatta
30	aggtgacatctccatctcag
31	agattgtcggagatttgtcc
32	taagtagtgggagagtcacc
33	tttcaaccgccgatttaagg
34	cccttatcagcggaataatt
35	ggccaaagagagagtattaa
36	agtatcacacacaaagtctc
37	agtattgacttagttccgtc
38	gttcatcaaccttttgtctt
